# Supplementary material for: Clinical Efficacy and Safety of Acupressure on Low Back Pain: A Systematic Review and Meta-Analysis
Source: Evid Based Complement Alternat Med. 2021 Feb 24;2021:8862399. doi: 10.1155/2021/8862399 (PMC7932783; doi:10.1155/2021/8862399)
Supplement: Supplementary Materials — Supplementary file 1: searching strategy for each database used in this review. Supplementary file 2: PRISMA checklist. [file 8862399.f1.zip]

Archive with 2 entries (2 files):
- 8862399.f1/0213 Updated eTable1 Details of Searching Strategy.docx
- 8862399.f1/PRISMA 2009 checklist.doc
